# Supplementary material for: Poly(ADP-ribose) Polymerase 1 Mediates Rab5 Inactivation after DNA Damage
Source: Int J Mol Sci. 2022 Jul 15;23(14):7827. doi: 10.3390/ijms23147827 (PMC9319841; doi:10.3390/ijms23147827)
Supplement: Supplementary file 1 [file ijms-23-07827-s001.zip]

Archive with 1 entries (1 files):
- ijms-1789104-supplementary.pdf
